# Supplementary material for: Genome Wide Analysis of Narcolepsy in China Implicates Novel Immune Loci and Reveals Changes in Association Prior to Versus After the 2009 H1N1 Influenza Pandemic
Source: PLoS Genet. 2013 Oct 31;9(10):e1003880. doi: 10.1371/journal.pgen.1003880 (PMC3814311; doi:10.1371/journal.pgen.1003880)
Supplement: Table S1 — 80 SNP hits selected for replication in European data sets. (XLSX) [file pgen.1003880.s004.xlsx]

## Sheet: 80-snps-wide.txt
Supplementary Table 1. 80 SNP hits selected for replication in European data sets
SNP	Chr	P Value (Chinese)	ImmunoChip Array	Affy 6.0 Array	Proxy SNP	Pairwise R2 Europeans	Outcome		SNP	Chr	P Value (Chinese)	ImmunoChip Array	Affy 6.0 Array	Proxy SNP	Pairwise R2 Europeans	Outcome
rs6704042	1	0.000275	n	y			Not replicated		rs74648928	7	0.00138	n	n			NA
rs60804442	1	0.000153	n	n			NA		rs79800501	7	0.000135	n	n			NA
rs10922924	1	2.96e-05	n	y			Not replicated		rs176573	7	0.000142	n	n			NA
rs78071987	1	4.18e-06	n	n			NA		rs12669991	7	3e-06	n	n			NA
rs503828	1	0.000264	n	y			Not replicated		rs2854536	7	7.2e-05	n	y			Replicated
rs7524853	1	2.51e-05	n	n			NA		rs10964222	9	0.000201	n	n			NA
rs2479385	1	0.000262	n	p	rs4603	1	Not replicated		rs17756847	9	6.37e-05	n	y			Not replicated
rs79999545	1	0.000475	n	n			NA		rs12554824	9	0.000624	n	n			NA
rs201388408	2	2.28e-06	n	n			NA		rs930465	9	0.000234	n	y			Not replicated
rs6759519	2	0.000177	n	y			Not replicated		rs10760075	9	3.22e-05	n	n			NA
rs4352220	2	0.00013	y	y			Not replicated		rs1556050	10	0.000137	n	p	rs10826658	1	Not replicated
rs10204437	2	2.75e-05	n	y			Not replicated		rs10995245	10	0.000234	y	n			Replicated
rs75857817	2	2.86e-05	n	n			NA		rs35863414	10	0.0001	n	n			NA
rs836715	2	2.3e-05	n	n			NA		rs11036766	11	0.000198	n	y			Not replicated
rs6761161	2	0.000216	n	p	rs13425924	1	Not replicated		rs4356208	11	0.000297	n	n			NA
rs13022570	2	0.000523	n	p	rs7602459	1	Not replicated		rs653216	11	0.00024	n	y			Not replicated
rs3731714	2	6.92e-05	n	y			Not replicated		rs3888798	11	0.000182	n	y			Not replicated
rs34071003	2	5.92e-05	n	n			NA		rs17882041	11	7.26e-05	n	n			NA
rs9852609	3	4.68e-05	n	n			NA		rs11223307	11	9.33e-05	n	y			Not replicated
rs58475214	3	0.00012	n	p	rs6440000	0.8	Not replicated		rs2042881	12	0.000105	n	n			NA
rs4331842	4	1.59e-05	n	n			NA		rs74241289	13	5.9e-05	n	n			NA
rs138419164	4	0.000219	n	n			NA		rs2491236	13	5.01e-07	n	p	rs2504234	1	Not replicated
rs77048737	4	2.32e-05	n	n			NA		rs4943343	13	9.48e-05	n	n			NA
rs2202507	4	0.000347	n	n			NA		rs932831	13	0.000165	n	n			NA
rs72722139	4	0.000255	n	n			NA		rs1154155	14	6.32e-20	y	y			Replicated
rs2880415	4	4.05e-05	n	n			NA		rs17252949	14	3.91e-05	n	p	rs17831700	1	Not replicated
rs3908007	4	0.000105	n	n			NA		rs2224804	14	0.000648	n	y			Not replicated
rs2715388	4	8.1e-06	n	n			NA		rs4906205	14	6.4e-05	n	y			Not replicated
rs10942340	5	8.2e-05	n	n			NA		rs12591795	15	0.000109	n	y			Not replicated
rs4869272	5	0.00015	n	p	rs4869273	1	Not replicated		rs78934404	15	0.000213	y	n			Not replicated
rs13183352	5	5.01e-05	y	y			Not replicated		rs10467951	15	0.000679	n	p	rs4886456	1	Not replicated
rs2938774	5	8.94e-05	n	y			Not replicated		rs4886747	15	0.000173	n	y			Not replicated
rs36055504	6	1.43e-05	n	n			NA		rs184580	15	0.00027	n	n			NA
rs2237129	6	0.000231	n	p	rs2237127	1	Not replicated		rs79616073	15	0.000131	n	n			NA
rs16900151	6	3.09e-05	n	n			NA		rs1551570	19	1.88e-06	n	p*	rs2305795	0.9	Replicated
rs9362048	6	0.000184	n	n			NA		rs607801	19	0.000296	n	p	rs488463	1	Not replicated
rs12213550	6	0.000104	n	n			NA		rs259997	20	0.000705	n	y			Not replicated
rs2291384	6	0.000169	n	n			NA		rs2823097	21	0.000137	n	p	rs9974193	0.9	Not replicated
rs73263099	7	4.73e-05	n	n			NA		rs2834188	21	0.000178	n	p	rs2409488	1	Replicated
rs6946718	7	0.00014	n	p	rs12538346	1	Not replicated		rs4443101	22	7.75e-05	n	p	rs2275985	1	Not replicated
SNP: Top scoring SNP for each locus selected for replication (see methods); Chr: chromosome; ImmunoChip/ Affy 6.0 Array:y- on array, n-not on array, p-proxy on array
Outcome: NA: not replicable-no proxies > 0.8 on European array, rare/monomorphic in Europeans, Replicated- P Value significant in Europeans after Bonferroni correction.
p* rs2305795 previously published following finemapping.
