# Supplementary material for: Genome Wide Analysis of Narcolepsy in China Implicates Novel Immune Loci and Reveals Changes in Association Prior to Versus After the 2009 H1N1 Influenza Pandemic
Source: PLoS Genet. 2013 Oct 31;9(10):e1003880. doi: 10.1371/journal.pgen.1003880 (PMC3814311; doi:10.1371/journal.pgen.1003880)
Supplement: Table S2 — Genome-wide significant SNPs in the HLA region tagging HLA haplotypes. (XLSX) [file pgen.1003880.s005.xlsx]

## Sheet: Sheet1
Supplementary Table 2. Genome-wide significant SNPs in the HLA region tagging HLA haplotypes in trans of DQA1*01:02-DQB1*06:02
SNP	rs9270965	rs9270965	rs9270965	rs9271117	rs9271117	rs9271117	rs7744020	rs7744020	rs9274477	rs9274477	rs17212223	rs17212223
DQA1-DQB1-haplotype	AA	AG	GG	CC	CT	TT	AG	GG	AA	GA	CC	CT
01:02-06:02 homozygous	0.884	0.116	0	0.892	0.107	0	0.007	0.993	1	0	0.993	0.007
01:01-05:01	1	0	0	1	0	0	0	1	1	0	0.909091	0.0909091
01:01-05:02	0	1	0	0	1	0	0	1	1	0	1	0
01:01-05:03	0	0.888889	0.111111	0	0.888889	0.111111	0	1	1	0	1	0
01:02-05:02	0.7	0.3	0	0.721311	0.278689	0	0	1	1	0	1	0
01:02-06:01	0.894737	0.105263	0	0.85	0.15	0	0.0277778	0.972222	1	0	1	0
01:02-06:04	0	0.909091	0.0909091	0	0.909091	0.0909091	0.0526316	0.947368	1	0	1	0
01:02-06:09	0	1	0	0	1	0	0	1	1	0	1	0
01:03-06:01	0.514286	0.371429	0.114286	0.527778	0.361111	0.111111	0.03125	0.96875	1	0	0.941176	0.0588235
01:05-05:01	0	0.777778	0.222222	0	0.777778	0.222222	0	1	1	0	1	0
02:01-02:02	0	0.836364	0.163636	0	0.842105	0.157895	0.971698	0.0283019	0	1	1	0
02:01-03:03	0	0.833333	0.166667	0	0.833333	0.166667	0	1	1	0	1	0
03:01-03:02	0.75	0.235294	0.0147059	0	0.835821	0.164179	0	1	1	0	0.985507	0.0144928
03:02:03:01	0	1	0	0	1	0	1	0	0	1	0	1
03:02-03:01	0	1	0	0	1	0	1	0	0	1	0	1
03:02-03:02	0	1	0	0	1	0	0	1	1	0	1	0
03:02-03:03	0	0.836538	0.163462	0	0.844037	0.155963	0.00970874	0.990291	1	0	1	0
03:02-04:01	0	0.865385	0.134615	0	0.865385	0.134615	0	1	1	0	1	0
03:03-03:02	0	0	1	0	0	1	0	1	1	0	1	0
04:01-04:02	0	1	0	0	1	0	1	0	1	0	1	0
05:01-02:01	0	0.909091	0.0909091	0	0.909091	0.0909091	0	1	0	1	1	0
05:03-03:01	0	0	1	0	1	0	1	0	0	1	0	0
05:05-03:01	0	0.873418	0.126582	0	0.875	0.125	0.987097	0.0129032	0.0125	0.9875	0.0125786	0.987421
05:05-03:02	0	0	1	0	0	1	0	1	1	0	1	0
05:06-03:01	0	0.9	0.1	0	0.9	0.1	1	0	0	1	0	1
05:08-03:01	0.368421	0.578947	0.0526316	0.35	0.6	0.05	0.947368	0.0526316	0	1	0	1
06:01-03:01	0	0.84375	0.15625	0	0.84375	0.15625	1	0	0	1	0.015625	0.984375
Frequencies calculated in individuals heterozygous for DQA1*01:02-DQB1*06:02, except for those homozygous for DQB1*06:02
