# Supplementary material for: Genome Wide Analysis of Narcolepsy in China Implicates Novel Immune Loci and Reveals Changes in Association Prior to Versus After the 2009 H1N1 Influenza Pandemic
Source: PLoS Genet. 2013 Oct 31;9(10):e1003880. doi: 10.1371/journal.pgen.1003880 (PMC3814311; doi:10.1371/journal.pgen.1003880)
Supplement: Table S3 — HLA allele and haplotype frequencies. (XLSX) [file pgen.1003880.s006.xlsx]

## Sheet: supplemental-table-of-HLA-frequ
Supplementary Table 3. Allele and HLA haplotype frequencies
DQA1-DQB1 haplotypes before and after 2009 in individuals with narcolepsy
DQA1-DQB1 haplotype	Before 2009	After 2009	ChiSq	P-Val	OR (CI)
01:02-06:02 homozygous	108	34	6.7944	0.0091	0.563 (0.374-0.846)
05:05-03:01	101	59	0.0713	0.7895	1.053 (0.741-1.498)
06:01-03:01	79	50	0.4707	0.4927	1.154 (0.788-1.690)
02:01-02:02	72	42	0.0475	0.8274	1.049 (0.699-1.574)
03:02-03:03	72	37	0.1743	0.6763	0.909 (0.597-1.384)
01:02-05:02	44	17	1.6947	0.193	0.675 (0.379-1.200)
03:01-03:02	43	26	0.0992	0.7528	1.088 (0.656-1.804)
03:02-04:01	29	23	1.583	0.2083	1.448 (0.824-2.545)
01:02-06:01	27	13	0.1967	0.6574	0.855 (0.435-1.680)
01:03-06:01	23	13	0.001	0.9752	1.011 (0.505-2.022)
05:01-02:01	21	12	0.0036	0.9522	1.022 (0.496-2.105)
01:01-05:03	13	5	0.5115	0.4745	0.683 (0.241-1.933)
01:02-06:04	13	9	0.2436	0.6216	1.244 (0.526-2.941)
01:02-06:09	11	2	2.3701	0.1237	0.321 (0.070-1.457)
05:08-03:01	11	9	0.7259	0.3942	1.475 (0.605-3.596)
01:01-05:01	10	4	0.3236	0.5695	0.712 (0.221-2.287)
01:01-05:02	10	2	1.9224	0.1656	0.353 (0.077-1.624)
01:05-05:01	7	2	0.728	0.3935	0.508 (0.105-2.459)
02:01-03:03	7	5	0.1757	0.6751	1.281 (0.403-4.068)
03:02-03:01	7	6	0.5986	0.4391	1.542 (0.514-4.626)
05:06-03:01	7	3	0.1494	0.6991	0.764 (0.196-2.975)
04:01-04:02	3	4	1.3781	0.2404	2.401 (0.534-10.78)
other	7	2	0.728	0.3935	0.508 (0.105-2.459)
* P-values for haplotypes are calculated after removal of homozygous DQB1*06:02 effect.
DRB1 genotypes before and after 2009
Allele	Before 2009	After 2009	ChiSq	P-Val	OR (CI)
total 15:01	139	49	5.6977	0.017	0.626 (0.440-0.890)
DRB1*15:01 in DQB1*06:02 haplotype	107	34	6.5277	0.0106	0.569 (0.378-0.855)
DRB1*15:01, non- DQB1*06:02 haplotype	32	15	0.1216	0.7273	0.831 (0.444-1.554)
07:01	82	47	0.2534	0.6147	1.034 (0.703-1.521)
12:02	80	52	1.5016	0.2204	1.197 (0.821-1.746)
11:01	76	46	0.6165	0.4324	1.100 (0.743-1.629)
09:01	75	39	0.0007	0.9786	0.925 (0.613-1.397)
04:06	43	20	0.1865	0.6658	0.825 (0.477-1.427)
12:01	41	23	0.0734	0.7865	1.008 (0.594-1.710)
16:02	40	15	1.215	0.2704	0.658 (0.358-1.210)
04:05	31	24	2.1131	0.146	1.420 (0.819-2.461)
15:02	28	10	1.0825	0.2981	0.630 (0.302-1.314)
13:02	24	11	0.1307	0.7177	0.817 (0.395-1.690)
03:01	21	12	0.0606	0.8056	1.341 (0.651-2.760)
14:05	13	5	0.3427	0.5582	0.686 (0.242-1.941)
14:07	10	2	1.6606	0.1975	0.355 (0.077-1.632)
10:01	7	2	0.5852	0.4443	0.510 (0.105-2.470)
04:01	6	7	2.1964	0.1383	2.118 (0.706-6.355)
08:03	6	7	2.1964	0.1383	2.118 (0.706-6.355)
08:02	2	5	4.2735	0.0387	2.973 (0.573-15.41)
other	1	2	1.3915	0.2382	4.061 (0.366-44.95)
* P-values for alleles are calculated after removal of homozygous DQB1*06:02 effect.
DQA1 genotypes before and after 2009
	Before 2009	After 2009	ChiSq	P-Val	OR (CI)
01:02	204	75	6.865	0.0088	0.657 (0.487-0.887)
DQA1*01:02 in other DQB1*06:02 haplotype	108	34	6.7944	0.0091	0.563 (0.373-0.848)
DQA1*01:02 other allele, non-DQB1*06:02 haplotype	96	41	1.1779	0.1474	0.731 (0.494-1.083)
03:02	110	67	0.9747	0.5809	1.110 (0.792-1.556)
05:05	103	59	0.3139	0.8825	1.029 (0.724-1.462)
02:01	79	47	0.4936	0.7363	1.074 (0.728-1.582)
06:01	79	50	1.1229	0.4927	1.154 (0.788-1.690)
03:01	43	26	0.3438	0.7528	1.087 (0.656-1.804)
01:01	33	11	1.6988	0.133	0.582 (0.290-1.168)
01:03	23	13	0.0507	0.9752	1.011 (0.505-2.022)
05:01	21	12	0.0606	0.9522	1.022 (0.496-2.105)
05:08	11	9	1.0101	0.3942	1.475 (0.605-3.596)
01:05	7	2	0.5852	0.3935	0.508 (0.105-2.459)
05:06	7	3	0.0832	0.6991	0.764 (0.196-2.975)
04:01	3	4	1.616	0.2404	2.400 (0.534-10.78)
other	2	1	0.0013	0.9272	0.893 (0.080-9.894)
* P-values for alleles are calculated after removal of homozygous DQB1*06:02 effect.
DQB1 genotypes before and after 2009
	Before	After	ChiSq	P-Val	OR (CI)
DQB1*06:02 other allele	108	34	6.79438	0.00914452	0.559 (0.372-0.840)
03:01	208	127	1.90524	0.434535	1.133 (0.860-1.492)
03:03	79	42	0.00779243	0.791602	0.936 (0.628-1.397)
02:02	73	42	0.245105	0.882862	1.025 (0.683-1.536)
05:02	54	19	2.23194	0.0797448	0.603 (0.351-1.035)
06:01	50	26	0.000478861	0.763921	0.917 (0.560-1.502)
03:02	46	28	0.403965	0.723147	1.088 (0.667-1.775)
04:01	29	23	2.26114	0.208324	1.437 (0.818-2.526)
02:01	21	12	0.0605543	0.952163	1.015 (0.493-2.090)
05:01	17	6	0.69316	0.328295	0.620 (0.242-1.588)
05:03	13	5	0.342746	0.474473	0.678 (0.239-1.920)
06:06	13	9	0.422429	0.621643	1.236 (0.522-2.921)
06:09	11	2	2.06965	0.123677	0.342 (0.075-1.552)
04:02	3	4	1.61596	0.24042	2.384 (0.530-10.71)
other	3	4	1.61596	0.24042	2.384 (0.530-10.71)
* P-values for alleles are calculated after removal of homozygous DQB1*06:02 effect.
